# Supplementary material for: Impact assessment of barge trafficking on phytoplankton abundance and Chl a concentration, in River Ganga, India
Source: PLoS One. 2019 Sep 4;14(9):e0221451. doi: 10.1371/journal.pone.0221451 (PMC6726143; doi:10.1371/journal.pone.0221451)
Supplement: S1 File — (XLSX) [file pone.0221451.s001.xlsx]

## Sheet: Abundance
	# Abundance data
		BKP before barge	BKP During barge	BKP after barge	BRNGR before barge	BRNGR During barge	BRNGR After barge	TRVN before barge	TRVN during barge	TRVNafter barge	BLGRH before barge	BLGRH during barge	BLGRH after barge	NBDWP before barge	NBDWP during barge	NBDWP after barge	LALBG before barge	LALBGduring barge	LALBG after barge
	Phytoplankton	Zone 1						Zone II							Zone III
	Aulocoseira sp.	18	0	4	16	2	0	0	0	0	1	3	0	3	8	2	0	5	5
	Aulacoseira granulata	3	3	0	0	0	0	1	0	1	1	0	1	0	1	0	0	0	0
	Cyclotella sp.	2	0	2	1	0	1	0	0	1	1	0	0	1	0	2	1	2	2
	Cymbella sp.	3	1	2	3	0	1	1	0	0	1	2	0	1	4	0	1	2	0
	Cocconeis sp.	0	0	0	0	0	0	0	1	1	0	0	1	0	0	0	2	0	0
	Diatoma sp.	0	2	2	0	1	1	0	0	0	0	0	0	0	3	2	0	0	2
	Diatomella sp.	0	0	0	0	0	0	0	0	0	0	0	1	0	0	0	0	0	0
	Fragilaria sp.	6	2	0	0	1	0	1	1	1	1	3	1	2	3	0	2	6	0
	Gomphonema sp.	2	0	2	4	0	1	0	1	0	0	0	1	0	0	0	0	0	0
	Hantzschia sp.	0	0	0	0	0	0	0	1	0	0	0	1	1	0	0	0	0	0
	Meridion sp.	0	0	0	0	0	0	0	0	1	0	0	1	0	0	0	0	0	0
	Navicula sp.	4	0	2	4	2	1	1	0	0	0	2	0	0	3	3	0	3	0
	Nitzschia sp.	1	0	2	2	0	1	1	1	1	1	0	0	2	3	2	1	3	4
	N.acicularis	1	1	0	2	0	0	0	0	0	1	0	0	0	0	0	0	0	0
	N. reversa	0	0	0	0	0	0	1	0	0	1	1	0	0	0	0	0	0	0
	Pinnularia sp.	0	1	1	0	0	1	0	1	1	0	0	1	0	0	0	0	0	0
	Surirella sp.	0	0	1	0	0	1	0	0	0	0	0	1	0	0	2	0	2	2
	Synedra sp.	1	0	0	2	0	0	1	0	1	1	0	0	2	3	0	0	0	0
	Synedra ulna	4	2	4	8	2	0	1	0	0	1	0	0	1	2	0	2	6	4
	Melosira sp.	2	0	0	1	0	0	1	1	1	1	1	1	1	5	0	1	2	0
	Coscinodiscus sp.	2	1	0	1	0	0	1	0	0	1	0	0	2	0	0	0	0	0
	Eunotia sp.	1	0	0	1	0	0	0	0	0	0	0	0	1	0	0	1	1	0
	Gyrosigma sp.	2	1	0	2	1	0	0	0	0	0	0	0	0	0	0	0	0	0
	Thalassiosira sp.	3	0	1	3	0	0	0	1	1	0	1	1	1	2	0	1	1	0
	Ankistrodesmus sp.	0	0	0	2	0	0	1	0	0	0	1	1	1	0	0	0	0	0
	Mougeotia sp.	0	0	2	0	1	0	0	0	0	0	0	0	0	0	0	0	0	0
	Schizogonium sp.	1	0	1	0	1	0	0	0	0	0	0	0	0	0	0	0	0	0
	Spirogyra sp.	2	1	1	2	0	1	1	0	1	1	0	1	1	0	0	1	2	0
	Pediastrum simplex	2	0	0	3	2	0	1	1	0	1	1	1	2	3	2	2	1	3
	Pediastrum duplex	1	1	0	3	1	0	0	0	1	1	1	1	2	3	3	1	0	3
	Coelestrum sp	0	0	0	1	0	0	1	0	0	1	0	1	1	2	0	1	2	0
	Crucigenia sp	0	0	0	0	0	0	0	0	1	0	0	1	0	0	0	0	0	0
	Microspora sp.	0	0	0	0	1	1	1	0	1	1	1	0	0	0	0	0	0	0
	Scenedesmus sp	1	0	0	1	1	0	1	1	0	1	0	0	0	0	0	0	0	0
	S. quadricauda	1	0	0	5	1	0	0	0	0	0	0	0	0	4	0	0	2	0
	Volvox sp	0	0	0	0	0	0	0	0	0	0	0	0	1	2	0	1	2	0
	Actinastrum	1	0	0	2	0	0	0	0	0	0	1	0	0	2	0	0	2	0
	Closteriopsis sp.	0	0	0	0	0	1	0	0	1	0	0	0	1	0	1	1	0	0
	Tribonema sp.	0	1	0	0	1	0	0	0	1	0	0	1	0	1	1	0	1	2
	Gloeobotrys sp.	0	1	0	0	0	1	1	1	0	1	0	1	0	0	0	0	0	0
	Centritactus	0	1	0	0	1	0	0	0	1	0	1	0	0	0	0	0	0	0
	Anabaena sp.	2	0	0	1	0	0	1	0	1	1	1	0	1	0	1	2	0	4
	Aphanocapsa sp.	0	0	2	2	1	1	1	0	0	1	0	0	0	2	1	0	2	2
	Oscillatoria sp.	2	1	2	2	1	1	1	1	1	0	0	1	1	2	1	3	3	4
	Oscillatoria simplissima	0	0	4	0	1	1	1	0	0	1	0	0	0	0	0	0	0	0
	Microcystis sp.	3	1	0	2	1	0	2	1	1	1	1	1	1	0	1	1	3	2
	Phormidium sp.	0	0	0	0	0	0	0	0	0	1	0	1	0	0	0	0	3	0
	Meresmopedia sp.	3	1	0	3	2	0	1	1	0	1	2	0	1	5	0	2	0	0
	Coelosphaeruim sp.	0	1	0	2	1	0	1	1	0	1	1	1	0	0	0	0	0	0
	Arthrospira sp.	0	0	0	0	0	0	0	1	1	0	1	1	0	0	0	0	0	0
	Euglena sp.	0	1	0	0	1	0	1	0	1	1	0	0	1	3	0	1	2	0
	Phacus sp	0	1	0	0	1	0	0	0	1	0	1	0	0	0	0	0	0	0
	Broken piece/ fragmented cell	3	1	2	3	3	2	2	2	2	4	3	2	2	3	2	2	2	1
	Total volume of concentrated sample in ml	10	8.5	12	12	11.5	6	4	4	4	5	11	10	10.5	11	8.5	6	12	11.5

## Sheet: GPS_distance
	# GPS Co-ordinates at different stations of Ganga river, India
					Distance (km)	Difference from origin (km)
	LALBG	24°10'59.75"N	88°16'5.65"E		278.8	146.6	LALBG
	NBDWP	23°24'36.00"N	88°22'43.00"E		132.2	59.3	NBDWP
	BALGRH	23° 7'45.39"N	88°27'42.30"E		72.9	26.4	BALGRH
	TRVN	22°59'19.00"N	88°24'22.00"E		46.5	28.6	TRVN
	BKP	22°47'7.58"N	88°20'6.63"E		17.9	17.9	BKP
	BRNGR	22°38'33.41"N	88°21'21.29"E		0	0	BRNGR

## Sheet: Chl a
	# Chl a biomass (mg/m3) in different stations of Ganga river, India
	depth	Barge	BKP	BRNGR	TRVN	BLGRH	NBDWP	LALBG
	1	B	1.5326	1.35977	2.8526	2.15122	3.88752	2.20455
	1	B	1.565	1.28544	1.25784	1.80674	2.49408	2.04439
	1	B	1.1234	1.24886	1.8547	1.65132	2.03889	2.18846
	1	D	0.48522	1.17655	0.30602	1.59038	0.09264	1.20604
	1	D	0.3721	1.23233	1.43872	1.27968	0.073254	1.37729
	1	D	0.12186	1.13078	0.8954	1.35246	0.234	1.51308
	1	A	0.48072	1.19383	1.47868	0.41791	2.527	1.65045
	1	A	0.44402	1.53837	0.32193	0.2116	0.85644	1.73094
	1	A	0.36196	1.7938	0.9856	0.04334	1.1778	1.96428
	2	B	1.3588	1.23804	2.27554	1.27238	1.02288	2.32772
	2	B	1.45597	1.18093	0.8856	1.36605	2.75366	2.03561
	2	B	1.312	1.16646	1.8473	1.21014	1.62408	2.11826
	2	D	0.20111	1.12789	1.10649	0.7212	0.62688	1.41062
	2	D	0.86796	1.16375	0.9808	0.83488	0.73321	1.21724
	2	D	0.28322	1.09273	0.8395	0.74022	0.3342	1.31856
	2	A	0.58298	1.3857	1.66272	0.47806	0.71762	1.79735
	2	A	0.468	1.22583	1.05792	0.41071	0.32652	1.34493
	2	A	0.67169	1.31328	0.9034	0.57494	1.00366	1.52016
	1	50cm
	2	5m
